# Supplementary material for: Evaluation of long-term sequelae by cardiopulmonary exercise testing 12 months after hospitalization for severe COVID-19
Source: BMC Pulm Med. 2023 Jan 12;23:13. doi: 10.1186/s12890-023-02313-x (PMC9834678; doi:10.1186/s12890-023-02313-x)
Supplement: Supplementary file 5 — Additional file 5. Table S4. Raw data. [file 12890_2023_2313_MOESM5_ESM.xlsx]

## Sheet: Inclusion
REF_NUMBER	AGE	SEXE	Smoking	Comorbidity	HT	Diabetes	Dyslipidemia	Obesity	Ischemic heart disease	Sleep apnea	Deep vein thrombosis	Asthma	COPD	Hospit date	post hospit	Lenght of stay
1	61.5	Male	past	Yes			1		1	1				2020-03-14	Home care	24
2	71.1	Male	past	Yes	1					1				2020-03-11	Rehabilitation	22
3	69.5	Male	past	Yes	1		1		1					2020-03-16	Rehabilitation	80
4	58.3	Male	No	No										2020-03-16	Home care	15
5	62.1	Male	past	Yes				1		1			1	2020-03-16	Rehabilitation	94
6	68.8	Male	No	Yes		1					1			2020-03-15	Home care	24
7	66.5	Male	past	Yes										2020-03-15	Rehabilitation	50
8	76.3	Male	No	Yes	1	1	1			1				2020-03-19	Rehabilitation	17
9	53.2	Male	past	Yes				1		1				2020-03-18	Home care	19
10	69.3	Male	past	Yes	1		1					1		2020-03-24	Rehabilitation	47
11	57.1	Male	No	Yes										2020-04-03	Home care	14
12	67.1	Female	No	Yes				1						2020-03-20	Rehabilitation	62
13	68.4	Male	No	Yes							1			2020-03-27	Home care	25
14	63.1	Male	past	Yes	1	1								2020-03-09	Home care	45
15	50.7	Male	past	Yes	1		1	1						2020-03-25	Rehabilitation	50
16	78.3	Male	past	Yes										2020-03-20	Rehabilitation	69
17	75.1	Male	No	Yes	1		1							2020-03-28	Rehabilitation	52
18	68.7	Female	No	Yes				1						2020-03-30	Rehabilitation	60
19	75.3	Female	No	Yes	1									2020-03-23	Rehabilitation	37
20	40.2	Male	No	No										2020-03-19	Home care	8
21	78.2	Male	past	No										2020-03-30	Rehabilitation	44
22	68.7	Male	past	Yes										2020-03-31	Home care	12
23	67.9	Female	No	Yes	1	1		1		1				2020-03-21	Home care	23
24	41.6	Male	past	Yes	1			1				1		2020-03-19	Home care	20
25	56.3	Female	past	Yes	1									2020-03-22	Home care	22
26	61.6	Male	No	Yes										2020-04-06	Home care	17
27	73.9	Male	past	Yes	1									2020-03-23	Rehabilitation	39
28	65.0	Male	past	Yes	1	1	1	1	1	1				2020-04-11	Home care	9
29	67.5	Male	past	Yes	1	1	1							2020-03-24	Home care	20
30	66.8	Male	past	Yes	1			1					1	2020-03-30	Home care	16
31	49.8	Male	past	Yes	1	1	1							2020-03-24	Rehabilitation	65
32	63.4	Male	past	Yes				1						2020-03-25	Rehabilitation	57
33	58.1	Male	No	Yes								1		2020-03-25	Rehabilitation	57
34	36.3	Female	Current	Yes				1		1				2020-04-05	Home care	8
35	69.0	Male	past	Yes						1			1	2020-03-26	Home care	11
36	72.7	Male	past	Yes								1		2020-03-28	Rehabilitation	194
37	54.5	Male	No	Yes										2020-03-12	Rehabilitation
38	75.1	Male	past	Yes	1		1							2020-03-25	Rehabilitation	75
39	71.4	Male	past	Yes			1						1	2020-03-18	Rehabilitation	112
40	73.0	Male	past	Yes	1		1		1					2020-03-21	Rehabilitation	103
41	44.7	Male	No	Yes	1	1								2020-03-28	Rehabilitation	38
42	60.7	Male	No	Yes		1	1	1						2020-03-22	Rehabilitation	52
43	73.6	Male	past	Yes	1									2020-03-30	Home care	28
44	60.1	Male	past	Yes	1	1		1		1		1		2020-03-24	Home care	27
45	48.9	Male	No	Yes			1							2020-03-27	Home care	9
46	69.8	Male	past	Yes	1	1	1							2020-03-25	Rehabilitation	71
47	73.3	Male	past	Yes				1						2020-03-24	Rehabilitation	20
48	72.6	Male	No	Yes	1	1			1					2020-03-26	Rehabilitation	154
49	64.4	Female	No	Yes	1					1				2020-03-27	Rehabilitation	48
50	59.7	Female	past	Yes				1				1		2020-04-02	Rehabilitation	77
51	66.1	Male	past	Yes		1								2020-03-28	Rehabilitation	38
52	64.6	Male	No	No										2020-03-28	Rehabilitation	26
53	70.1	Male	No	Yes	1	1	1	1					1	2020-03-22	Rehabilitation	50
54	59.9	Female	past	Yes				1						2020-04-06	Home care	7
55	71.9	Female	past	Yes	1		1							2020-04-06	Rehabilitation	44
56	70.2	Male	No	Yes	1									2020-03-30	Rehabilitation	51
57	55.5	Male	past	Yes	1		1	1						2020-03-30	Rehabilitation	38
58	72.7	Male	past	Yes	1	1								2020-03-27	Rehabilitation	60
59	70.9	Male	No	Yes	1		1							2020-04-02	Rehabilitation	54
60	67.3	Female	No	Yes	1	1	1	1						2020-04-04	Rehabilitation	46
61	70.8	Female	past	Yes	1		1	1						2020-03-30	Rehabilitation	50
62	48.8	Male	No	Yes				1						2020-04-03	Home care	25
63	74.5	Male	past	Yes					1					2020-03-27	Home care	8
64	55.3	Female	past	Yes									1	2020-04-03	Rehabilitation	39
65	76.6	Male	past	Yes	1	1		1		1				2020-03-23	Rehabilitation	65
66	75.3	Male	No	No										2020-04-02	Rehabilitation	78
67	63.0	Female	past	Yes	1			1						2020-03-27	Home care	18
68	63.4	Male	past	Yes							1			2020-03-29	Rehabilitation	102
69	78.9	Male	No	Yes	1									2020-03-26	Rehabilitation	61
70	72.9	Male	past	Yes			1		1					2020-03-26	Rehabilitation	134
71	73.0	Male	past	Yes	1	1		1						2020-03-23	Rehabilitation	375
72	72.6	Male	No	Yes				1						2020-04-01	Rehabilitation
73	65.0	Female	past	Yes			1	1		1				2020-03-31	Rehabilitation	43
74	69.9	Male	past	Yes	1	1	1							2020-04-04	Rehabilitation	40
75	55.4	Male	No	Yes	1									2020-04-07	Home care	16
76	77.8	Female	No	Yes	1		1							2020-03-28	Rehabilitation	81
77	78.5	Female	No	Yes	1	1								2020-04-01	Rehabilitation	54
78	55.3	Male	past	Yes							1			2020-03-29	Rehabilitation	60
79	69.0	Male	past	Yes		1				1				2020-04-03	Rehabilitation	95
80	75.3	Male	No	Yes	1		1							2020-04-01	Rehabilitation	114
81	73.4	Male	No	Yes				1	1	1				2020-04-05	Rehabilitation	91
82	61.5	Male	past	No										2020-04-15	Home care	8
83	50.3	Female	No	Yes	1			1						2020-04-09	Home care	20
84	77.6	Male	past	Yes	1		1			1			1	2020-04-13	Rehabilitation	52
85	76.1	Male	No	Yes	1				1					2020-04-28	Rehabilitation	45

## Sheet: ICU
REF_NUMBER	Weight	Size	BMI	SOFA	IGS2	Intubation	Pulm Embolism	Length stay	CRP	WBC	FIBRI	DDIM	CREAT	Steroids
1	81.0	179	25.3	4	46	Yes	Yes	15	281.3	3.3	7.64	5034.0	113.0	No
2	94.0	175	30.7	4	42	Yes	No	12	154.6	4.9	6.0	1330.0	86.3	No
3	97.0	185	28.3	8	38	Yes	No	42	156.0	5.66	4.28	3996.0	442.0	Yes
4	84.0	176	27.1	6	34	Yes	Yes	8	126.0	4.9	6.08	8770.0	83.6	No
5		181			29	Yes	Yes	22	315.0	3.1	5.29	4363.0	79.3	No
6	84.0	173	28.1	2	27	Yes	No	9	104.0	2.6	3.15	ND	148.0	Yes
7	84.5	178	26.7	5	46	Yes	No	15	345.0	7.15	6.24	2533.0	582.0	No
8	90.0	175	29.4	2	41	Non	No	3	173.0	3.8	5.6	2770.0	112.2	No
9	104.0	179	32.5	3	25	Yes	No	15	76.5	6.08	4.44	3706.0	71.2	No
10	70.0	180	21.6	2	42	Yes	No	23	322.5	7.74	6.87	1599.0	116.6	Yes
11	75.0	175	24.5	2	44	Yes	No	10	79.9	3.3	5.9	1280.0	97.9	Yes
12	90.0	160	35.2			Yes	No	29	30.2	4.55	2.91	1781.0	73.5	No
13	74.0	178	23.4	2	31	Yes	Yes	18	365.0	5.6	4.8	4580.0	88.0	No
14	81.0	170	28.0			Yes	No	28	296.0	3.78	6.99	ND	384.0	No
15	115.0	180	35.5	3	27	Yes	Yes	22	288.0	5.67	3.7	2030.0	81.0	No
16	70.0	170	24.2	3	32	Yes	No	21	201.1	4.2	5.0	1780.0	105.5	No
17	60.0	160	23.4			Yes	No	26	189.0	4.1	4.36	1678.0	131.0	No
18	80.0	153	34.2	3	46	Yes	No	17	157.0	5.22	5.73	1170.0	68.7	Yes
19	73.0	162	27.8		37	Yes	No	12	47.9	5.87	4.96	1030.0	58.1	No
20	100.0	187	28.6	1	6	No	No	4	190.0	8.0	5.48	ND	99.5	No
21	72.0	170	24.9			Yes	Yes	13	128.0	8.38	5.4	8790.0	81.8	No
22	70.0	179	21.8	4	31	Yes	No	9	119.0	5.72	4.8	2200.0	90.1	No
23	85.0	167	30.5	6	50	Yes	No	15	161.0	7.23	6.35	3280.0	69.8	Yes
24	110.0	185	32.1	4	30	Yes	No	18	259.0	5.17	5.87	2080.0	77.8	No
25	72.0	162	27.4	2	32	Yes	No	12	56.8	5.07	4.86	ND	63.0	Yes
26	60.0	168	21.3	2	37	Yes	No	11	175.0	5.23	6.32	1011.0	72.5	No
27	86.0	175	28.1	1	31	Yes	No	18	306.0	9.05	5.17	1780.0	98.0	No
28	100.0	169	35.0	3	22	No	No	3	244.0	5.51	6.53	600.0	62.1	No
29	95.0	185	27.8	2	44	Yes	No	15	309.0	8.09	6.9	2750.0	312.0	No
30	103.0	184	30.4	2	31	Yes	No	13	50.9	4.38	5.66	1810.0	123.8	No
31	90.0	185	26.3	3	25	Yes	Yes	19	394.0	5.18	4.49	7845.0	113.0	Yes
32	100.0	183	29.9	6	39	Yes	Yes	31	106.0	6.37	4.25	2839.0	168.0	No
33	71.0	181	21.7	4	22	Yes	No	10	247.0	5.88	5.29	11960.0	95.9	Yes
34	85.0	163	32.0	3	27	Yes	No	3	139.0	6.12	3.83	ND	64.8	No
35	63.0	182	19.0	2	35	No	No	6	155.9	4.68	5.35	1717.0	86.1	No
36	86.0	167	30.8	7	49	Yes	Yes	38	260.0	7.08	6.01	3390.0	131.0	Yes
37	80.0	178	25.2	3	36	Yes	Yes	55	301.0	4.84	1.65	NA	101.0	Yes
38	95.0	180	29.3	8	52	Yes	No	31	392.0	5.65	3.54	3250.0	91.3	Yes
39	80.0	173	26.7	3	39	Yes	Yes	49	201.0	5.68	3.48	7669.0	131.0	Yes
40	95.0	175	31.0	7	42	Yes	Yes	39	193.0	4.28	4.73	4605.0	119.0	Yes
41	84.0	170	29.1	6	35	Yes	No	13	305.0	5.2	8.9	1790.0	72.8	No
42	98.0	170	33.9	6	34	Yes	No	35	219.0	5.61	3.95	2405.0	127.0	Yes
43	75.0	170	26.0	3	34	Yes	No	22	131.0	4.4	4.7	790.0	77.5	Yes
44	109.0	179	34.0	3	43	Yes	No	22	184.2	4.28	5.24	4115.0	149.8	No
45	95.0	188	26.9	1	15	No	No	1	79.7	4.4	5.2	560.0	92.8	No
46	90.0	177	28.7	5	53	Yes	No	39	111.0	7.8	4.33	2291.0	182.0	Yes
47	94.0	163	35.4	6	42	Yes	No		95.9	4.63	4.33	1080.0	70.4	No
48	72.0	173	24.1	6	53	Yes	No	33	222.0	4.64	3.29	18380.0	83.2	Yes
49	85.0	160	33.2	0	31	Yes	No	21	232.2	6.22	5.01	1091.0	78.1	No
50	100.0	170	34.6	2	37	Yes	No	35	368.4	6.63	4.17	5920.0	65.9	Yes
51	84.0	173	28.1	4	29	Yes	No	11	63.0	5.5	4.96	4390.0	71.0	No
52	80.0	172	27.0	3	36	No	No	6	154.0	6.3	5.89	1602.0	113.7	No
53	96.0	168	34.0	7	31	Yes	No	23	171.2	4.68	5.24	628.0	116.4	No
54	99.0	178	31.2	0	27	No	No	5	184.1	7.58	6.75	1510.0	84.2	No
55	58.0	155	24.1	2	33	Yes	No	17	312.1	5.15	6.08	4990.0	47.1	No
56	77.0	170	26.6	4	39	Yes	No	25	265.9	4.44	4.81	2150.0	354.9	Yes
57	118.0	187	33.7	2	33	Yes	No	18	166.2	4.96	6.24	2533.0	81.6	No
58	84.0	180	25.9	8	51	Yes	No	17	202.0	4.68	4.86	NA	84.7	No
59	100.0	190	27.7	2	36	Yes	No	12	88.5	6.1	6.9	2150.0	55.8	No
60	100.0	173	33.4	3	18	Yes	Yes	16	88.5	6.1	5.93	2150.0	55.8	No
61	100.0	160	39.1	4	34	Yes	No	19	121.2	5.6	4.82	1274.0	53.9	No
62	100.0	170	34.6	2	32	Yes	No	22	306.6	8.8	6.48	1470.0	88.8	Yes
63	98.0	184	28.9	6	21	No	No	2	192.0	3.2	4.5	6780.0	104.5	No
64	64.0	160	25.0	2	21	No	No	3	182.1	3.2	3.95	1210.0	57.7	No
65	117.0	170	40.5	3	31	Yes	No	27	112.9	7.53	3.72	1499.0	59.7	Yes
66	86.0	175	28.1	6	37	Yes	No	32	270.7	5.38	7.28	4483.0	53.5	Yes
67	ND	153		8	34	Yes	No	11	59.9	6.04	4.28	1559.0	84.8	Yes
68	90.0	182	27.2	2	35	Yes	Yes	37	193.9	4.02	4.38	5560.0	78.4	Yes
69	80.0	180	24.7			Yes	No	11	54.7	5.47	5.66	1460.0	153.8	No
70	ND	174	29.1	4	46	Yes	Yes	48	321.5	4.07	4.38	9034.0	296.2	Yes
71	120.0	178	37.9	11	65	Yes	No	39	189.6	4.2	4.73	17800.0	669.6	Yes
72	115.0	185	33.6	8	55	Yes	No	45	266.2	3.77	4.3	NA	159.5	No
73	100.0	160	39.1	7	32	Yes	Yes	16	345.1	2.85	5.35	15001.0	52.3	No
74	80.0	175	26.1	3	41	Yes	No	13	166.7	5.7	7.64	800.0	79.3	No
75	79.0	163	29.7	2	22	No	No	5	252.2	5.26	3.7	3010.0	82.5	Yes
76	68.0	160	26.6	2	35	Yes	Yes	30	339.2	5.4	5.29	2970.0	61.5	No
77	68.0	165	25.0	2	29	Yes	No	11	130.8	4.9	4.5	1390.0	83.1	Yes
78	66.0	165	24.2	2	19	No	No	14	114.2	6.4	3.82	5450.0	127.2	Yes
79	90.0	183	26.9	4	29	Yes	Yes	32	187.0	6.3	5.29	2920.0	67.6	Yes
80	78.5	169	27.5	2	42	Yes	No	11	137.5	2.7	2.84	811.0	113.6	Yes
81	96.0	170	33.2	8	38	Yes	No	23	399.4	7.12	5.79	3190.0	145.7	Yes
82	91.0	181	27.8	3	28	No	Yes	4	129.4	10.25	4.73	19100.0	89.8	No
83	80.0	154	33.7	6	30	Yes	Yes	16	188.8	7.02	6.08	2726.0	77.9	Yes
84	69.0	160	27.0	7	38	Yes	No	4	198.2	6.08	3.82	2348.0	188.4	Yes
85	80.0	175	26.1	4	40	Yes	No	19	256.3	4.07	4.1	3634.0	181.2	Yes

## Sheet: M12
REF_NUMBER	MODULE_M12	12 MO visit	DYSPNEA	COUGH	CT	CT results	Reticulations 0 %	Reticulations 1-25 %	Reticulations 26-50 %	Reticulations 51-75 %	Reticulations >75%	Traction Bronchectasia 0%	Traction Bronchectasia 1-25 %	Traction Bronchectasia 26-50 %	Traction Bronchectasia 51-75 %	Traction Bronchectasia >75 %	Honeycombing 0%	Honeycombing 1-25 %	Honeycombing 26-50 %	Honeycombing 51-75 %	Honeycombing >75%	Ground-glass opacities 0%	Ground-glass opacities 1-25 %	Ground-glass opacities 26-50 %	Ground-glass opacities 51-75 %	Ground-glass opacities >75%	Emphysema 0%	Emphysema 1-25 %	Emphysema 26-50 %	Emphysema 51-75 %	Emphysema>75%	PFT	SIZE	WEIGHT	VC	PRED VC	TLC	PRED TLC	FEV1	Z score FEV1	PRED FEV1	FEV1/VFC	FEV1/VFC	DLCO	Z score DLCO	PRED DLCO	KCO	Z score KCO	PRED KCO
1	M12	Yes	0	No	Yes	Presence of anomalies		1					1					1					1				1					Yes	178	79.0	4.65	108.0	6.86	96.0	3.27	-0.48	97.0	70.0	-0.95	24.9	-0.54	91.2	4.06	-0.22	96.6
2	M12	No
3	M12	Yes	1	No	Yes	Presence of anomalies		1					1				1					1						1				Yes	176	98.0	3.86	97.0	5.41	77.0	2.51	-1.21	79.8	70.0	-0.72	26.56	0.26	104.7	4.83	1.11	118.7
4	M12	Yes	0	No	Yes	Presence of anomalies		1				1					1						1				1					Yes	173	93.0	5.18	126.0	6.77	100.0	3.82	0.78	117.0	76.0	-0.33	38.96	2.56	147.3	5.61	1.85	129.3
5	M12	Yes	0	No	Yes	Presence of anomalies		1					1				1					1					1					Yes	181	109.0	5.35	120.0	7.21	97.0	4.12	0.87	118.0	77.0	0.03	26.88	-0.29	95.2	4.09	-0.13	98.0
6	M12	Yes	0	No	Yes	Presence of anomalies		1				1					1						1				1					Yes	173	86.0	4.74	124.0	7.23	107.0	3.24	0.37	110.0	68.0	-1.03	27.55	0.65	111.7	3.88	-0.35	94.3
7	M12
8	M12	Yes	1	No	Yes	Presence of anomalies		1					1				1						1				1					Yes	175	91.0	4.39	117.0	7.26	105.0	2.89	0.04	103.0	67.0	-1.01	32.28	1.72	134.4	4.5	0.79	113.8
9	M12	Yes	1	No	Yes	Presence of anomalies		1				1					1						1				1					Yes	178	105.0	5.21	115.0	7.21	101.0	3.62	-0.44	100.0	77.0	-0.3	29.41	0.11	101.8	4.4	0.01	100.1
10	M12	Yes	0	No	Yes	Presence of anomalies		1					1				1						1				1					Yes	173	84.0	4.5	118.0	6.59	97.0	3.05	0.05	104.0	73.0	-0.43	24.26	-0.06	99.0	3.8	-0.45	92.8
11	M12	Yes	1	Yes	Yes	Presence of anomalies	1						1				1									1	1					Yes	173	76.0	4.37	105.0	6.65	98.0	3.27	-0.43	100.0	81.0	0.38	26.18	-0.1	98.4	4.43	0.11	101.6
12	M12	Yes	1	No	Yes	Presence of anomalies		1				1					1						1				1					Yes	160	98.0	3.43	141.0	5.07	106.0	2.84	1.82	140.0	80.0	0.19	21.38	0.82	114.2	5.12	1.35	121.6
13	M12	Yes	0	No	Yes	Presence of anomalies		1					1				1					1					1					Yes	173	83.0	4.39	114.0	6.06	89.0	3.54	0.99	120.0	86.0	1.37	23.81	-0.2	96.6	4.06	-0.08	98.7
14	M12	No
15	M12	Yes	1	No	Yes	Presence of anomalies			1				1				1						1				1					Yes	174	115.0	3.24	74.0	5.07	74.0	2.57	-2.26	73.0	84.0	0.9	22.92	-1.22	82.0	5.03	0.83	112.3
16	M12	Yes	1	No	Yes	Presence of anomalies		1				1					1						1				1					Yes	166	67.0	4.27	134.0	6.64	107.0	2.96	1.0	125.0	72.0	-0.45	20.59	-0.23	95.9	3.29	-1.09	81.7
17	M12	Yes	1	No	Yes	Presence of anomalies		1					1				1						1				1					Yes	159	61.0	3.43	120.0	5.2	92.0	2.76	0.98	128.0	80.0	0.45	22.71	0.71	113.3	4.52	0.52	108.9
18	M12	Yes	0	No	Yes	Presence of anomalies		1				1					1						1				1					Yes	152	80.0	2.61	127.0	4.0	94.0	2.24	0.98	133.0	86.0	1.03	18.03	0.32	105.5	4.76	0.63	109.8
19	M12	Yes	1	No	Yes	Presence of anomalies		1					1				1						1				1					Yes	159	71.0	2.82	129.0	4.18	88.0	2.1	0.39	118.0	84.0	0.87	17.75	-0.08	98.7	5.12	1.38	122.8
20	M12	Yes	0	No	No																											Yes	184	109.0	4.81	92.0	6.97	91.0	4.11	-0.79	96.0	84.0	0.61	31.51	-0.4	94.3	5.13	0.78	110.6
21	M12	No
22	M12	Yes	1	No	Yes	Presence of anomalies		1				1					1						1				1					Yes	175	81.0	4.47	113.0	6.19	89.0	3.15	0.02	104.0	72.0	-0.51	22.32	-0.69	88.4	3.22	-1.36	78.6
23	M12	Yes	1	No	Yes	Normal																										Yes	161	68.0	3.15	127.0	5.08	104.0	2.25	0.08	101.3	82.0	0.56	19.9	0.34	105.6	4.4	0.33	105.1
24	M12	Yes	1	Yes	No																											Yes	181	118.0	5.42	108.0	7.42	100.0	3.85	-0.89	94.0	73.0	-1.11	45.25	2.55	141.7	5.9	1.96	127.8
25	M12	Yes	0	No	Yes	Presence of anomalies		1					1				1					1					1					Yes	161	80.0	3.39	122.0	4.62	95.0	2.76	0.58	117.0	78.0	-0.33	22.72	0.92	114.8	4.66	0.59	108.8
26	M12	Yes	0	No	Yes	Presence of anomalies	1					1					1						1				1					Yes	167	62.0	2.87	78.0	4.4	70.0	2.23	-1.76	77.0	81.0	0.5	21.61	-0.62	90.0	5.31	1.42	123.0
27	M12	Yes	1	No	Yes	Presence of anomalies		1					1				1						1				1					Yes	173	94.0	3.36	91.0	5.38	79.0	2.34	-1.1	83.0	81.0	0.7	22.96	-0.22	96.1	4.46	0.63	110.8
28	M12	No
29	M12	Yes	0	No	Yes	Presence of anomalies		1					1				1						1				1					Yes	183	92.0	3.92	88.0	6.41	85.0	3.14	-0.65	92.0	85.0	1.26	27.57	-0.05	99.2	4.18	0.21	103.5
30	M12	Yes	1	Yes	Yes	Presence of anomalies	1					1					1					1							1			Yes	181	102.0	5.89	136.0	1.13	137.0	2.73	-1.31	81.0	54.0	-2.66	29.14	0.37	106.5	3.24	-1.32	79.5
31	M12	Yes	0	No	Yes	Presence of anomalies	1						1				1					1					1					Yes	179	97.0	4.89	104.0	6.76	93.0	3.79	-0.38	101.0	79.0	0.07	30.93	0.25	103.9	4.99	0.83	112.1
32	M12	Yes	1	Yes	Yes	Presence of anomalies		1					1				1					1						1				Yes	167	104.0	5.09	140.0	6.74	107.0	2.89	-0.22	102.0	60.0	-2.27	15.96	-2.16	67.3	2.37	-3.08	55.4
33	M12	Yes	1	No	Yes	Presence of anomalies		1					1				1						1				1					Yes	177	83.0	3.96	91.0	5.6	79.0	3.2	0.88	93.0	85.0	1.21	24.47	0.16	103.1	4.61	1.1	120.0
34	M12	Yes	0	No																												Yes	163	93.0	4.17	123.0	6.0	120.0	3.36	0.69	115.0	83.0	-0.09	25.14	1.06	115.4	4.27	-0.35	95.3
35	M12	Yes	1	No	Yes	Presence of anomalies	1					1					1					1									1	Yes	178	63.0	4.1	100.0	7.5	104.0	2.28	-1.8	72.0	56.0	-2.43	11.59	-3.98	44.4	2.25	-2.99	55.3
36	M12	Yes	2	Yes	Yes	Presence of anomalies		1					1				1						1				1					Yes	169	87.0	3.78	108.0	5.68	88.0	2.18	-1.25	82.0	62.0	-1.68	19.86	-0.79	86.6	3.66	-0.63	89.7
37	M12	Yes	1	No	Yes	Presence of anomalies			1				1				1							1			1					Yes	178	85.0	3.23	72.0	4.66	65.0	2.83	-1.78	79.0	89.0	1.85	15.8	-3.29	55.4	3.89	-0.72	89.4
38	M12	Yes	0	Yes	Yes	Presence of anomalies			1				1					1				1						1				Yes	178	95.0	5.77	146.0	6.41	89.0	4.68	3.33	157.0	82.0	0.91	25.91	0.16	103.0	3.96	0.0	100.0
39	M12	Yes	1	No	Yes	Presence of anomalies			1					1				1				1					1					Yes	172	75.0	3.9	105.0	6.24	93.0	3.51	1.25	124.0	86.0	1.3	21.11	-0.69	88.3	3.68	-0.59	90.4
40	M12	Yes	2	No	Yes	Presence of anomalies		1					1				1					1								1		Yes	171	98.0	3.23	90.0	5.15	78.0	2.31	-1.11	84.0	69.0	-0.82	13.85	-2.67	59.0	2.83	-4.69	48.7
41	M12
42	M12	yes	0	No	Yes	Presence of anomalies		1					1				1					1					1					Yes	171	103.0	3.52	90.0	5.15	78.0	3.04	-0.45	98.0	88.0	1.55	24.26	-0.26	95.7	5.01	1.05	116.6
43	M12
44	M12	Yes	0	No																												Yes	178	115.0	3.79	87.0	6.64	92.0	2.44	-2.13	67.8	67.0	-1.42	25.17	0.56	91.0	4.32	4.32	101.8
45	M12	Yes	0	No	No																											Yes	183	95.0	6.51	132.0	8.52	113.0	5.02	1.49	127.0	78.0	-0.07	35.74	0.88	114.2	4.19	-0.39	94.5
46	M12	Yes	1	Yes	Yes	Presence of anomalies		1					1				1					1							1			Yes	171	93.0	4.59	124.0	5.88	89.0	3.51	1.2	124.0	81.0	0.56	16.98	-1.83	70.9	2.85	-1.98	69.2
47	M12	Yes	0	No	Yes	Presence of anomalies		1				1					1					1						1				Yes	159	100.0	3.71	128.0	5.71	101.0	3.08	1.74	139.0	92.0	1.95	25.01	1.25	124.1	4.8	0.88	115.2
48	M12	Yes	0	Yes	Yes	Presence of anomalies			1				1				1						1				1					Yes	171	67.0	3.63	100.0	5.28	80.0	2.86	0.02	104.0	83.0	0.86	19.64	-0.97	83.6	4.11	0.07	101.2
49	M12	Yes	0	No	Yes	Presence of anomalies		1				1					1						1				1					Yes	158	83.0	3.68	151.0	6.2	133.0	2.75	1.6	136.0	84.0	0.79	23.77	1.6	128.6	4.75	0.74	111.5
50	M12	Yes	1	No	Yes	Presence of anomalies			1				1				1						1				1					Yes	159	103.0	2.99	115.0	4.96	105.0	1.96	-1.2	82.3	69.0	-1.49	31.67	3.46	166.1	6.66	3.35	155.5
51	M12	Yes	0	No	Yes	Presence of anomalies			1				1				1						1				1					Yes	169	83.0	3.85	105.0	5.95	92.0	2.86	-0.31	100.0	74.0	-0.39	22.83	-0.28	95.2	4.48	0.39	106.3
52	M12	Yes	0	No	Yes	Normal																										Yes	173	83.0	4.38	111.0	6.5	96.0	3.46	2.69	128.8	0.8	0.67	28.12	0.63	111.2	4.77	0.85	113.8
53	M12	Yes	0	No	No																											Yes	168	105.0	3.57	101.0	4.69	73.0	3.02	0.4	106.5	87.0	1.42	24.6	0.36	106.5	5.17	1.45	124.7
54	M12	No
55	M12	Yes	0	No	Yes	Presence of anomalies		1					1				1						1				1					Yes	151	58.0	2.76	144.0	4.27	102.0	2.11	0.9	135.0	82.0	0.48	16.39	-0.12	98.0	4.44	0.16	102.5
56	M12	Yes	0	No	Yes	Presence of anomalies	1						1				1					1					1					Yes	166	78.0	4.45	131.0	6.0	97.0	3.67	2.1	140.0	81.0	0.53	23.95	0.35	106.2	4.01	-0.23	96.2
57	M12	Yes	0	No	Yes	Normal																										Yes	187	117.0	4.3	86.0	6.35	80.0	3.0	-1.96	76.0	71.0	-0.91	27.18	-0.86	86.7	4.58	0.53	108.0
58	M12	Yes	1	No	Yes	Presence of anomalies		1					1				1						1				1					Yes	168	86.0	3.98	116.0	5.86	92.0	3.49	1.68	134.0	87.0	1.42	30.71	1.81	135.5	5.53	2.0	135.2
59	M12	Yes	0	No	Yes	Presence of anomalies		1					1				1					1					1					Yes	192	104.0	4.55	93.0	7.03	85.0	3.76	-0.02	101.0	84.0	1.26	29.55	-0.1	98.3	4.73	1.24	121.1
60	M12	Yes	1	No	No																											Yes	166	106.0	2.98	86.0	5.0	80.0	2.63	0.7	98.0	85.0	0.99	22.01	0.65	111.2	4.97	1.32	121.1
61	M12	Yes	1	No	Yes	Presence of anomalies		1					1				1						1				1					Yes	163	105.0	2.7	84.0	3.88	65.0	2.12	-0.2	86.0	88.0	1.41	19.51	0.16	102.7	5.12	1.47	124.0
62	M12	Yes	0	No	Yes	Presence of anomalies		1					1				1						1				1					Yes	174	103.0	5	113.0	6.19	90.0	4.37	1.24	122.0	86.0	1.06	32.31	0.89	114.3	5.44	1.37	120.2
63	M12	Yes	1	No	Yes	Presence of anomalies		1					1				1					1					1					Yes	183	104.0	3.83	90.0	6.66	88.0	2.57	-1.18	80.0	71.0	-0.51	25.28	-0.28	95.0	4.48	0.83	114.4
64	M12
65	M12	Yes	0	No	Yes	Presence of anomalies		1					1				1					1					1					Yes	164	122.0	3.25	104.0	4.99	82.0	2.43	-0.13	104.0	80.0	0.45	19.32	-0.47	91.7	4.54	0.67	111.7
66	M12	Yes	0	No	Yes	Presence of anomalies		1					1				1					1					1					Yes	173	84.0	4.05	111.0	5.66	84.0	3.49	1.39	127.0	87.0	1.45	19.46	-1.03	82.4	3.77	-0.33	94.5
67	M12	Yes	1	No	Yes	Presence of anomalies		1					1				1						1				1					Yes	153	74.0	2.52	112.0	4.23	98.0	1.91	-0.66	103.0	90.0	1.7	15.62	-0.77	88.3	4.15	-0.34	95.1
68	M12	Yes	1	No	Yes				1					1			1						1							1		Yes	177	83.0	4.46	106.0	5.99	84.0	3.73	0.64	114.0	88.0	1.72	17.42	-2.31	65.0	3.33	-1.32	79.8
69	M12	Yes	0	No	Yes	Normal																										Yes	170	82.0	4.28	126.0	7.31	112.0	2.26	-0.79	90.0	54.0	-2.28	17.89	-1.17	79.9	2.88	-1.67	72.6
70	M12	Yes	1	No	Yes	Presence of anomalies			1				1				1						1				1					Yes	172	90.0	3.27	89.0	5.02	75.0	2.45	-0.89	88.0	81.0	0.67	18.26	-1.4	76.8	3.94	-0.17	97.2
71	M12	Yes	0	No	No																											Yes	180	116.0	3.78	92.0	6.08	83.0	2.85	-0.64	89.2	85.0	1.25	24.3	-0.39	93.3	3.98	0.01	100.1
72	M12	No
73	M12	Yes	0	No	Yes	Presence of anomalies		1					1				1						1				1					Yes	165	85.5	3.62	133.0	6.15	120.0	2.67	0.65	116.0	78.0	-0.08	22.99	0.93	115.9	4.62	0.75	111.6
74	M12	Yes	1	No	Yes	Presence of anomalies	1					1					1					1							1			Yes	173	94.0	4.98	131.0	7.43	110.0	3.37	0.71	116.0	73.0	-0.43	22.12	-0.57	90.3	3.31	-1.21	80.8
75	M12	Yes	0	No	Yes	Presence of anomalies	1					1					1					1					1					Yes	162	83.0	4.01	113.0	5.36	91.0	3.27	0.56	114.0	88.0	1.51	21.44	-0.55	91.4	4.18	-0.48	92.9
76	M12	Yes	1	No	Yes	Presence of anomalies		1				1					1					1					1					Yes	158	64.0	2.41	116.0	4.72	101.0	1.97	0.31	117.0	82.0	0.63	16.68	-0.31	94.7	4.25	0.13	102.1
77	M12	Yes	0	No	Yes	Presence of anomalies		1					1				1					1					1					Yes	151	64.0	1.38	79.0	3.08	73.0	1.3	-1.25	94.0	100.0	3.02	11.98	-1.69	73.5	3.83	-0.68	89.5
78	M12	Yes	2	Yes	Yes	Presence of anomalies	1					1					1					1									1	Yes	169	75.0	4.22	107.0	6.58	102.0	2.64	-1.54	83.0	64.0	-2.15	12.43	-3.95	48.5	2.33	-3.52	52.4
79	M12	Yes	1	Yes	Yes	Presence of anomalies		1					1				1					1						1				Yes	177	93.0	4.09	101.0	6.08	86.0	3.3	0.16	106.0	83.0	0.92	26.61	0.17	103.0	4.55	0.7	111.6
80	M12	Yes	0	No	Yes	Presence of anomalies		1					1				1					1					1					Yes	167	87.0	3.99	120.0	5.99	95.0	2.8	0.34	112.0	73.0	-0.33	22.3	0.04	100.8	4.07	0.01	100.1
81	M12	Yes	1	No	Yes	Presence of anomalies		1					1				1					1					1					Yes	166	97.0	3.05	92.0	5.22	84.0	2.35	-0.64	94.0	84.0	0.95	21.81	-0.05	99.2	5.76	2.28	140.7
82	M12	No
83	M12	Yes	2	No	No																											Yes	151	91.0	2.75	111.0	4.39	104.0	2.37	0.01	113.0	89.0	1.36	21	0.96	114.7	5.56	1.53	122.8
84	M12	No
85	M12	Yes	1	No	Yes	Presence of anomalies		1					1				1					1					1					Yes	169	82.5	4.08	119.0	6.43	100.0	2.98	0.64	116.0	77.0	0.23	17.15	-1.42	76.1	3.29	-1.11	81.7
[truncated: 60 more columns]
